# Supplementary material for: Proteomic Characterization of Human Peripheral Blood Mononuclear Cells Exposed to a 50 Hz Magnetic Field
Source: Int J Mol Sci. 2025 Jun 24;26(13):6035. doi: 10.3390/ijms26136035 (PMC12250113; doi:10.3390/ijms26136035)
Supplement: Supplementary file 1 [file ijms-26-06035-s001.zip]

Archive with 1 entries (1 files):
- ijms-3658684-supplementary.pdf
